# Supplementary material for: Dysphagia Care and Management in Rehabilitation: A National Survey
Source: J Clin Med. 2022 Sep 27;11(19):5730. doi: 10.3390/jcm11195730 (PMC9571108; doi:10.3390/jcm11195730)
Supplement: Supplementary file 1 [file jcm-11-05730-s001.zip]

Archive with 1 entries (1 files):
- jcm-1916987-supplementary.pdf
